# Supplementary material for: Rapid Enabling of Gluconobacter oxydans Resistance to High D-Sorbitol Concentration and High Temperature by Microdroplet-Aided Adaptive Evolution
Source: Front Bioeng Biotechnol. 2021 Sep 3;9:731247. doi: 10.3389/fbioe.2021.731247 (PMC8446438; doi:10.3389/fbioe.2021.731247)
Supplement: Supplementary file 2 [file DataSheet2.CSV]

## Sheet: Table S2-effect_coding_gene
CHROM	POS	REF	ALT	EFFECT	HGVS_P	GENE	GENEID	Des.	GO	KEGG	COG/KOG
Chr1	40653	T	C	missense_variant	p.Met190Val	hisS	PROKKA_00033	Histidine--tRNA ligase	GO:0005737;GO:0006427;GO:0004821;GO:0005524	K01892-ko00970 Aminoacyl-tRNA biosynthesis	COG0124-Histidyl-tRNA synthetase[J]
Chr1	74632	T	TG	frameshift_variant	p.Thr246fs	serA_1	PROKKA_00066	D-3-phosphoglycerate dehydrogenase	GO:0006564;GO:0016597;GO:0016021;GO:0009276;GO:0051287;GO:0004617;GO:0009070	K00058-ko00680 Methane metabolism;ko01230 Biosynthesis of amino acids;ko01200 Carbon metabolism;ko00260 Glycine, serine and threonine metabolism	COG0111-Phosphoglycerate dehydrogenase and related dehydrogenases[HE]
Chr1	177444	CGGGCGTTATCTGGTCGATCACCTCGAACATTGCGGCACATGCCACACACCGCGCACCATGCTCATGGGGCCGGCGAGA	C	disruptive_inframe_deletion	p.Val194_Leu219del	exuT_1	PROKKA_00162	Hexuronate transporter	GO:0005215;GO:0016021;GO:0022857;GO:0006820;GO:0005886;GO:0055085	K07783-ko02020 Two-component system	COG2271-Sugar phosphate permease[G]
Chr1	339189	G	A	missense_variant	p.Val83Ile	pntAA	PROKKA_00328	NAD(P) transhydrogenase subunit alpha part 1	GO:0051287;GO:0008750;GO:0070404;GO:0070403;GO:0055114;GO:0006740	K00324-ko00760 Nicotinate and nicotinamide metabolism	COG3288-NAD/NADP transhydrogenase alpha subunit[C]
Chr1	351480	C	A	missense_variant	p.Ala427Asp	carB	PROKKA_00341	Carbamoyl-phosphate synthase large chain	GO:0044205;GO:0000287;GO:0006526;GO:0030145;GO:0004088;GO:0046872;GO:0005524	K01955-ko00240 Pyrimidine metabolism;ko00250 Alanine, aspartate and glutamate metabolism	COG0458-Carbamoylphosphate synthase large subunit (split gene in MJ)[EF]
Chr1	376628	T	C	missense_variant	p.His58Arg	dpnA_1	PROKKA_00362	Modification methylase DpnIIB	GO:0006306;GO:0008170;GO:0006260;GO:0009007;GO:0003677	-	COG0863-DNA modification methylase[L]
Chr1	395619	G	T	missense_variant	p.Leu3Phe	PROKKA_00382	PROKKA_00382	hypothetical protein	-	-	-
Chr1	395624	G	GCT	frameshift_variant	p.Gly6fs	PROKKA_00382	PROKKA_00382	hypothetical protein	-	-	-
Chr1	395627	G	GT	frameshift_variant	p.Ala7fs	PROKKA_00382	PROKKA_00382	hypothetical protein	-	-	-
Chr1	395642	CG	C	frameshift_variant	p.Leu12fs	PROKKA_00382	PROKKA_00382	hypothetical protein	-	-	-
Chr1	395821	GC	G	frameshift_variant	p.Arg72fs	PROKKA_00382	PROKKA_00382	hypothetical protein	-	-	-
Chr1	396338	ACG	A	frameshift_variant	p.Ala141fs	rplF	PROKKA_00383	50S ribosomal protein L6	GO:0003735;GO:0019843;GO:0005840;GO:0006412	K02933-ko03010 Ribosome	COG0097-Ribosomal protein L6P/L9E[J]
Chr1	396346	C	CT	frameshift_variant	p.Ser139fs	rplF	PROKKA_00383	50S ribosomal protein L6	GO:0003735;GO:0019843;GO:0005840;GO:0006412	K02933-ko03010 Ribosome	COG0097-Ribosomal protein L6P/L9E[J]
Chr1	396849	T	TG	frameshift_variant	p.His107fs	rplF	PROKKA_00383	50S ribosomal protein L6	GO:0003735;GO:0019843;GO:0005840;GO:0006412	K02933-ko03010 Ribosome	COG0097-Ribosomal protein L6P/L9E[J]
Chr1	396885	C	CG	frameshift_variant	p.Arg95fs	rplF	PROKKA_00383	50S ribosomal protein L6	GO:0003735;GO:0019843;GO:0005840;GO:0006412	K02933-ko03010 Ribosome	COG0097-Ribosomal protein L6P/L9E[J]
Chr1	398286	C	CT	frameshift_variant	p.Arg76fs	rplX	PROKKA_00387	50S ribosomal protein L24	GO:0003735;GO:0019843;GO:0005840;GO:0006412	K02895-ko03010 Ribosome	COG0198-Ribosomal protein L24[J]
Chr1	399027	C	CGT	frameshift_variant	p.Gly46fs	rpsQ_1	PROKKA_00389	30S ribosomal protein S17	GO:0003735;GO:0019843;GO:0005840;GO:0006412	K02961-ko03010 Ribosome	-
Chr1	399027	C	CGT	frameshift_variant	p.Glu2fs	rpsQ_1	PROKKA_00389	30S ribosomal protein S17	GO:0003735;GO:0019843;GO:0005840;GO:0006412	K02961-ko03010 Ribosome	-
Chr1	399621	A	AAG	frameshift_variant	p.Ser69fs	rpmC	PROKKA_00391	50S ribosomal protein L29	GO:0003735;GO:0005840;GO:0006412	K02904-ko03010 Ribosome	COG0255-Ribosomal protein L29[J]
Chr1	400096	CG	C	frameshift_variant	p.Arg3fs	rpsC	PROKKA_00394	30S ribosomal protein S3	GO:0003735;GO:0019843;GO:0015935;GO:0006412;GO:0003729	K02982-ko03010 Ribosome	COG0092-Ribosomal protein S3[J]
Chr1	401397	CT	C	frameshift_variant	p.Lys257fs	rplB	PROKKA_00397	50S ribosomal protein L2	GO:0003735;GO:0016740;GO:0015934;GO:0006412;GO:0019843	K02886-ko03010 Ribosome	COG0090-Ribosomal protein L2[J]
Chr1	401419	A	AC	frameshift_variant	p.Val250fs	rplB	PROKKA_00397	50S ribosomal protein L2	GO:0003735;GO:0016740;GO:0015934;GO:0006412;GO:0019843	K02886-ko03010 Ribosome	COG0090-Ribosomal protein L2[J]
Chr1	402284	A	T	missense_variant	p.Met81Lys	rplW	PROKKA_00398	50S ribosomal protein L23	GO:0003735;GO:0019843;GO:0006412;GO:0005840;GO:0000166	K02892-ko03010 Ribosome	COG0089-Ribosomal protein L23[J]
Chr1	404002	G	T	missense_variant	p.Thr50Lys	rpsJ	PROKKA_00401	30S ribosomal protein S10	GO:0003735;GO:0000049;GO:0005840;GO:0006412	K02946-ko03010 Ribosome	COG0051-Ribosomal protein S10[J]
Chr1	511583	A	G	missense_variant	p.Asn34Asp	hisE	PROKKA_00501	Phosphoribosyl-ATP pyrophosphatase	GO:0005737;GO:0000105;GO:0005524;GO:0004636	K01523-ko01230 Biosynthesis of amino acids;ko00340 Histidine metabolism	COG0140-Phosphoribosyl-ATP pyrophosphohydrolase[E]
Chr1	629595	GC	G	frameshift_variant	p.Arg71fs	pgm	PROKKA_00598	Phosphoglucomutase	GO:0006006;GO:0000287;GO:0005975;GO:0004614	K01835-ko00230 Purine metabolism;ko00500 Starch and sucrose metabolism;ko00520 Amino sugar and nucleotide sugar metabolism;ko00010 Glycolysis / Gluconeogenesis;ko00030 Pentose phosphate pathway;ko00521 Streptomycin biosynthesis;ko00052 Galactose metabolism	COG0033-Phosphoglucomutase[G]
Chr1	630210	G	A	stop_gained	p.Trp275*	pgm	PROKKA_00598	Phosphoglucomutase	GO:0006006;GO:0000287;GO:0005975;GO:0004614	K01835-ko00230 Purine metabolism;ko00500 Starch and sucrose metabolism;ko00520 Amino sugar and nucleotide sugar metabolism;ko00010 Glycolysis / Gluconeogenesis;ko00030 Pentose phosphate pathway;ko00521 Streptomycin biosynthesis;ko00052 Galactose metabolism	COG0033-Phosphoglucomutase[G]
Chr1	787429	G	A	missense_variant	p.Ala81Thr	clpA	PROKKA_00729	ATP-dependent Clp protease ATP-binding subunit ClpA	GO:0004176;GO:0005524	K11907-ko03070 Bacterial secretion system	COG0542-ATPases with chaperone activity, ATP-binding subunit[O]
Chr1	888958	C	T	missense_variant	p.Ser60Phe	PROKKA_00811	PROKKA_00811	Bacterial regulatory proteins, tetR family	GO:0006355;GO:0006351;GO:0003677	-	-
Chr1	888967	C	A	missense_variant	p.Thr63Asn	PROKKA_00811	PROKKA_00811	Bacterial regulatory proteins, tetR family	GO:0006355;GO:0006351;GO:0003677	-	-
Chr1	889209	C	A	missense_variant	p.Leu144Ile	PROKKA_00811	PROKKA_00811	Bacterial regulatory proteins, tetR family	GO:0006355;GO:0006351;GO:0003677	-	-
Chr1	1034939	G	A	missense_variant	p.Pro103Ser	czcR	PROKKA_00949	Transcriptional activator protein CzcR	GO:0005737;GO:0000160;GO:0005622;GO:0006355;GO:0006351;GO:0003677	K07665-ko02020 Two-component system	COG0745-Response regulators consisting of a CheY-like receiver domain and a winged-helix DNA-binding domain[TK]
Chr1	1069025	T	C	missense_variant	p.Asn367Asp	PROKKA_00978	PROKKA_00978	Capsule polysaccharide biosynthesis protein	GO:0015774;GO:0000271	-	COG3562-Capsule polysaccharide export protein[M]
Chr1	1084731	G	A	missense_variant	p.Pro297Leu	sldA_1	PROKKA_00994	Glycerol dehydrogenase large subunit precursor	GO:0005576;GO:0047955	K00117-ko00030 Pentose phosphate pathway	COG4993-Glucose dehydrogenase[G]
Chr1	1355100	C	T	missense_variant	p.Pro72Leu	PROKKA_01234	PROKKA_01234	Antibiotic biosynthesis monooxygenase	-	-	COG1359-Uncharacterized conserved protein[S]
Chr1	1374520	G	A	stop_gained	p.Trp213*	otsB	PROKKA_01256	Trehalose-6-phosphate phosphatase	GO:0004805;GO:0000287;GO:0005992;GO:0070415;GO:0006970;GO:0046872	K01087-ko00500 Starch and sucrose metabolism	COG1877-Trehalose-6-phosphatase[G]
Chr1	1374718	G	A	stop_gained	p.Trp42*	otsB	PROKKA_01256	Trehalose-6-phosphate phosphatase	GO:0004805;GO:0000287;GO:0005992;GO:0070415;GO:0006970;GO:0046872	K01087-ko00500 Starch and sucrose metabolism	COG1877-Trehalose-6-phosphatase[G]
Chr1	1374762	G	GGTTTTT	disruptive_inframe_insertion	p.Ser57delinsArgPhePhe	otsB	PROKKA_01256	Trehalose-6-phosphate phosphatase	GO:0004805;GO:0000287;GO:0005992;GO:0070415;GO:0006970;GO:0046872	K01087-ko00500 Starch and sucrose metabolism	COG1877-Trehalose-6-phosphatase[G]
Chr1	1374765	A	AACCCT	frameshift_variant	p.Gln59fs	otsB	PROKKA_01256	Trehalose-6-phosphate phosphatase	GO:0004805;GO:0000287;GO:0005992;GO:0070415;GO:0006970;GO:0046872	K01087-ko00500 Starch and sucrose metabolism	COG1877-Trehalose-6-phosphatase[G]
Chr1	1375028	CG	C	frameshift_variant	p.Val148fs	otsB	PROKKA_01256	Trehalose-6-phosphate phosphatase	GO:0004805;GO:0000287;GO:0005992;GO:0070415;GO:0006970;GO:0046872	K01087-ko00500 Starch and sucrose metabolism	COG1877-Trehalose-6-phosphatase[G]
Chr1	1576617	T	C	missense_variant	p.Ser273Pro	atpH	PROKKA_01443	ATP synthase subunit delta	GO:0045261;GO:0042777;GO:0046933;GO:0005886	K02113-ko00195 Photosynthesis;ko00190 Oxidative phosphorylation	COG0712-F0F1-type ATP synthase, delta subunit (mitochondrial oligomycin sensitivity protein)[C]
Chr1	1588528	C	T	missense_variant	p.Leu120Phe	fhuA_3	PROKKA_01456	Ferrichrome-iron receptor precursor	GO:0015891;GO:0006811;GO:0055072;GO:0004872;GO:0005506;GO:0009279;GO:0016021	-	COG1629-Outer membrane receptor proteins, mostly Fe transport[P]
Chr1	1670885	G	A	missense_variant	p.Pro418Ser	quiA_1	PROKKA_01518	Quinate/shikimate dehydrogenase (quinone)	GO:0016021;GO:0005886;GO:0046279;GO:0030288;GO:0047519;GO:0048038;GO:0019630	K00117-ko00030 Pentose phosphate pathway	COG4993-Glucose dehydrogenase[G]
Chr1	1720534	G	A	missense_variant	p.Val324Ile	PROKKA_01546	PROKKA_01546	TonB-dependent Receptor Plug Domain protein	GO:0016020;GO:0006810;GO:0004872	-	COG1629-Outer membrane receptor proteins, mostly Fe transport[P]
Chr1	1780365	G	A	missense_variant	p.Gly71Ser	PROKKA_01596	PROKKA_01596	hypothetical protein	GO:0016021	-	-
Chr1	2041077	C	T	missense_variant	p.Leu118Phe	PROKKA_01861	PROKKA_01861	hypothetical protein	GO:0005840	-	COG2740-Predicted nucleic-acid-binding protein implicated in transcription termination[K]
Chr1	2185668	C	G	missense_variant	p.Gly168Arg	PROKKA_02001	PROKKA_02001	Ferredoxin--NADP reductase	GO:0016491	-	COG2081-Predicted flavoproteins[R]
Chr1	2333201	TG	T	frameshift_variant	p.Ala882fs	gltD	PROKKA_02140	Glutamate synthase [NADPH] small chain	GO:0051539;GO:0097054;GO:0051536;GO:0004355;GO:0006537;GO:0046872	K00266-ko01230 Biosynthesis of amino acids;ko00250 Alanine, aspartate and glutamate metabolism;ko00910 Nitrogen metabolism	COG0493-NADPH-dependent glutamate synthase beta chain and related oxidoreductases[ER]
Chr1	2548673	T	C	missense_variant	p.Met32Thr	tamA	PROKKA_02338	Translocation and assembly module TamA precursor	GO:0016021;GO:0009279;GO:0009405	-	COG0729-Outer membrane protein[M]
Chr1	2613832	A	G	stop_lost&splice_region_variant	p.Ter178Glnext*?	srlR	PROKKA_02398	Glucitol operon repressor	GO:0003700;GO:0005622;GO:0009401;GO:0045892;GO:0006351;GO:0003677	-	COG1349-Transcriptional regulators of sugar metabolism[KG]
Chr1	2613883	C	A	missense_variant	p.Gly161Cys	srlR	PROKKA_02398	Glucitol operon repressor	GO:0003700;GO:0005622;GO:0009401;GO:0045892;GO:0006351;GO:0003677	-	COG1349-Transcriptional regulators of sugar metabolism[KG]
Chr1	2614154	C	A	missense_variant	p.Lys70Asn	srlR	PROKKA_02398	Glucitol operon repressor	GO:0003700;GO:0005622;GO:0009401;GO:0045892;GO:0006351;GO:0003677	-	COG1349-Transcriptional regulators of sugar metabolism[KG]
Chr1	2842912	G	C	missense_variant	p.Met496Ile	oprB_8	PROKKA_02619	Porin B precursor	GO:0006811;GO:0009279;GO:0046930;GO:0015288;GO:0008643	-	COG3659-Carbohydrate-selective porin[M]
Plas3	744	TA	T	frameshift_variant	p.Ile13fs	PROKKA_02976	PROKKA_02976	hypothetical protein	GO:0005215	-	-
Plas3	744	TA	T	frameshift_variant	p.Ser58fs	PROKKA_02976	PROKKA_02976	hypothetical protein	GO:0005215	-	-
Plas3	774	AC	A	frameshift_variant	p.Asp23fs	PROKKA_02976	PROKKA_02976	hypothetical protein	GO:0005215	-	-
Plas3	844	C	CT	frameshift_variant&stop_gained	p.Asp48fs	PROKKA_02976	PROKKA_02976	hypothetical protein	GO:0005215	-	-
Plas3	1719	C	CA	frameshift_variant	p.Glu101fs	PROKKA_02976	PROKKA_02976	hypothetical protein	GO:0005215	-	-
Plas3	2089	TG	T	frameshift_variant	p.Gly106fs	PROKKA_02976	PROKKA_02976	hypothetical protein	GO:0005215	-	-
Plas3	35253	A	G	missense_variant	p.Glu679Gly	PROKKA_03013	PROKKA_03013	hypothetical protein	GO:0006306;GO:0016787;GO:0009307;GO:0004386;GO:0008170;GO:0019028;GO:0003677;GO:0008168;GO:0005524	-	COG4646-DNA methylase[KL]
